# Supplementary material for: Differences in Cytokine Expression and STAT3 Activation between Healthy Controls and Patients of Unexplained Recurrent Spontaneous Abortion (URSA) during Early Pregnancy
Source: PLoS One. 2016 Sep 22;11(9):e0163252. doi: 10.1371/journal.pone.0163252 (PMC5033573; doi:10.1371/journal.pone.0163252)
Supplement: S1 Table — Enzyme-linked immunosorbent assay data of the IL-6, IL-10, IL-17, and IL-23 levels in peripheral blood and decidual tissue samples from women in the unexplained recurrent spontaneous abortion(URSA) group and the control group. (XLSX) [file pone.0163252.s004.xlsx]

## Sheet: Sheet1
Peripheral Blood	IL6	IL10	IL17	IL23			decidual tissue	IL6	IL10	IL17	IL23
URSA 1	30.94	23.5	34.51	32.09			1	32.24	23.02	36.91	32.46
1	25.54	25.51	32.91	28.21			1	35.58	26.37	27.63	30.13
1	30.48	25.01	29.33	29.45			1	35.82	23.98	30.05	28
1	27.83	24.15	35.01	30.81			1	37.26	29.39	38.88	34.86
1	30.57	23.86	29.39	31.28			1	40.7	22.79	30.5	27.13
1	29.98	23.06	32.87	32.98			1	36.54	20.96	36.13	25.09
1	37.71	26.09	34.64	27.11			1	23.54	27.51	28.84	25.63
1	32.13	18.49	30.31	28.09			1	35.14	15.03	29.39	32.45
1	38.39	24.37	37.48	31.45			1	32.64	25.7	35.47	22.81
1	30.05	16.6	32.16	26.89			1	35.53	23.25	30.12	23.35
1	31.67	19.14	30.6	25.54			1	29.98	23.06	32.87	31.28
1	22	26.86	29.33	22			1	36.84	27.16	29.14	25.82
1	30.66	17.82	37.73	26.43			1	38.41	16.85	31.72	28.73
1	29.85	22.91	32.16	30.67			1	35.66	22.15	37.48	28.98
1	30.38	20.29	25.36	30.34			1	32.71	25.09	35.65	26.64
1	22.07	16.63	32.15	27.29			1	33.26	18.49	27.6	27.03
1	25.4	19.33	39.56	30.26			1	36.73	23.37	31.45	34.8
1	32.13	20.5	38.03	21.71			1	38.84	21.32	26.21	25.11
1	25.63	16.85	37.62	28.08			1	25.2	29.86	32.31	28.09
1	30.47	28.95	32.15	17.32			1	39.39	20.3	25.16	27.45
Normal 2	17.3	35.63	16.5	17.32			2	19.55	40.79	13.84	15.2
2	20.71	37.31	20.99	18.22			2	18.39	35.27	14.35	15.18
2	16.37	43.05	16.91	20.11			2	21.9	40.98	18.43	11.3
2	22.68	40.5	13.51	16.99			2	16.62	36.81	16.85	19.39
2	16.62	47.58	15.41	20.26			2	18.9	27.07	13.57	15.95
2	22.86	34.01	16.93	13.94			2	16.01	29.72	17.15	14.81
2	23.04	36.86	19.63	15.31			2	24.26	36.97	14.95	16.76
2	25.47	41.71	13.13	16.35			2	15.83	38.76	12.62	15.46
2	22.9	48.98	15.63	16.3			2	17.85	37.24	15.44	17.25
2	21.1	34.81	16.78	19.39			2	15.38	42.17	18.9	16.53
2	20.51	33.26	19.12	23.95			2	17.89	40.01	18.51	16.78
2	19.88	34.1	11.79	18.81			2	15.3	35.06	15.55	20.28
2	20.59	32.59	16.9	16.76			2	25.34	41.22	16.33	15.49
2	17.95	46.81	13.4	15.46			2	17.41	25.43	13.27	13.96
2	23.7	36.97	13.1	16.53			2	24.44	33.28	19.31	16.52
2	14.55	47.24	14.84	24.28			2	26.18	37.77	16.11	15.96
2	13.62	40.06	16.87	12.07			2	21.48	36.67	19.97	15.59
2	16.01	35.43	13.85	15.26			2	16.86	45.76	15.76	12.33
2	16.14	42.25	22.62	13.84			2	23.02	42.73	20.85	17.84
2	12.6	40.27	18.9	15.65			2	18.13	41.29	18.67	16.1
